# Supplementary material for: Resveratrol Improves Cognitive Function in Sleep‐Deprived Mice by Inhibiting p38 MAPK Signaling Pathway
Source: Food Sci Nutr. 2025 Sep 26;13(10):e70816. doi: 10.1002/fsn3.70816 (PMC12464565; doi:10.1002/fsn3.70816)
Supplement: Supplementary file 1 — Table S1: Twenty‐nine significant DEGs were reversed by RES treatment. [file FSN3-13-e70816-s001.xls]

id	Symbol	R1	R2	R3	R4	R5	R6	RSD1	RSD2	RSD3	RSD4	RSD5	RSD6	DSD1	DSD2	DSD3	DSD4	DSD5	DSD6	D1	D2	D3	D4	D5	D6	Res	Res-SD	SD	control	control-vs-SD-log2fc	control-vs-SD-pvalue	control-vs-SD-fdr	SD-vs-Res-SD-log2fc	SD-vs-Res-SD-pvalue	SD-vs-Res-SD-fdr	control-vs-Res-log2fc	control-vs-Res-pvalue	control-vs-Res-fdr	TF_family
ENSMUSG00000000440	Pparg	0.99	0.55	1.38	0.64	0.92	0.51	0.64	0.60	0.54	0.51	0.73	0.37	1.21	0.96	0.82	0.84	1.03	0.77	0.61	0.70	0.37	0.52	0.83	0.72	0.8317	0.5650	0.9383	0.6250	0.586244326696986	0.0104946142775045	0.238181118879096	-0.731849648943885	0.00161280356803273	0.0468173105477902	0.412149219954018	0.161016208508461	0.999773232559628	THR-like
ENSMUSG00000020798	Spns3	0.07	0.05	0.03	0.12	0.10	0.05	0.00	0.07	0.08	0.07	0.10	0.18	0.03	0.03	0.03	0.00	0.00	0.00	0.21	0.09	0.19	0.11	0.02	0.12	0.0700	0.0833	0.0150	0.1233	-3.03952836418663	0.00146730769646008	0.0909712508528999	2.47393118833241	0.0111477509831074	0.159440058221936	-0.817135942850186	0.189611834549834	0.999773232559628	--
ENSMUSG00000021250	Fos	19.16	6.66	15.33	6.76	13.06	7.59	8.88	8.44	6.45	7.31	7.86	6.19	8.82	9.44	15.38	14.48	23.09	14.62	9.92	4.06	7.20	5.67	8.59	7.95	11.4267	7.5217	14.3050	7.2317	0.984119412227596	0.000287490292261325	0.0350726939765317	-0.927395219831851	7.23411283995034e-05	0.00576118456040741	0.660004523295761	0.0403586461385975	0.999773232559628	TF_bZIP
ENSMUSG00000022033	Pbk	0.56	0.28	0.39	0.20	0.28	0.40	0.10	0.51	0.59	0.36	0.39	0.35	0.29	0.17	0.19	0.09	0.16	0.10	0.63	0.35	0.19	0.34	0.34	0.26	0.3517	0.3833	0.1667	0.3517	-1.07724299893246	0.0106269042300133	0.238181118879096	1.20163386116965	0.0245803466614713	0.24347133230678	0	0.689795658298637	0.999773232559628	--
ENSMUSG00000022602	Arc	65.14	30.84	58.02	27.42	63.39	42.13	48.10	38.67	31.51	34.88	38.28	46.10	41.87	54.44	52.26	78.01	119.48	78.22	44.15	24.07	42.19	21.64	36.63	46.68	47.8233	39.5900	70.7133	35.8933	0.978266358427847	0.000828980324114517	0.0666020244610953	-0.836846200286909	0.00145810937444291	0.0434986798235679	0.413998781589308	0.126314848667975	0.999773232559628	--
ENSMUSG00000023034	Nr4a1	29.76	13.90	30.13	14.35	32.34	21.08	22.64	19.11	17.24	19.09	19.51	20.17	20.91	23.21	28.86	31.50	42.67	29.97	21.16	14.84	22.15	9.69	18.87	20.81	23.5933	19.6267	29.5200	17.9200	0.720122084002792	0.000938782670923827	0.0710604172148044	-0.588877550724537	0.000720262608785153	0.0271461938376906	0.396808623646468	0.143559283119068	0.999773232559628	NGFIB-like
ENSMUSG00000024190	Dusp1	17.45	8.74	13.67	8.65	12.08	7.11	9.65	7.55	7.47	6.83	6.75	7.88	11.37	13.42	14.04	12.60	16.27	10.48	8.54	4.71	8.13	7.40	9.11	9.45	11.2833	7.6883	13.0300	7.8900	0.723739878554676	7.64551072714154e-07	0.000583543606249078	-0.761094292223635	1.49753767695555e-11	2.28586646906623e-08	0.51609612772774	0.0495688085615029	0.999773232559628	--
ENSMUSG00000027322	Siglec1	0.02	0.07	0.10	0.17	0.09	0.11	0.09	0.05	0.10	0.18	0.10	0.10	0.03	0.03	0.14	0.01	0.10	0.08	0.12	0.14	0.09	0.14	0.09	0.11	0.0933	0.1033	0.0650	0.1150	-0.823122237915921	0.0135785446902731	0.266767899239037	0.668794091524622	0.0336577085008021	0.28808796570523	-0.301169534720566	0.158714001339344	0.999773232559628	--
ENSMUSG00000027833	Shox2	0.14	2.94	0.09	3.93	0.05	0.82	0.02	0.26	0.02	0.01	0.33	0.00	0.74	0.05	0.19	0.29	0.08	0.21	0.36	0.18	0.20	9.71	2.92	1.56	1.3283	0.1067	0.2600	2.4883	-3.25859623127229	0.000766590901000578	0.063540326355333	-1.28540221886224	0.0260628500352465	0.250429257575485	-0.905562536144071	0.399801629641668	0.999773232559628	Homeobox
ENSMUSG00000028072	Ntrk1	0.00	0.18	0.33	0.99	0.00	0.26	0.15	0.00	0.49	0.01	0.09	0.06	0.02	0.00	0.00	0.08	0.01	0.06	0.07	0.02	0.26	0.13	0.28	0.29	0.2933	0.1333	0.0283	0.1750	-2.62678267641579	0.000746483122987154	0.0627251277379756	2.23446525363702	0.0304398683323909	0.271718844173686	0.745186100971173	0.497445663227314	0.999773232559628	--
ENSMUSG00000028195	Ccn1	4.82	1.58	3.38	2.04	3.28	1.47	1.80	1.68	2.59	1.94	2.12	1.75	3.23	2.46	4.25	2.84	5.85	2.86	2.12	1.37	1.14	1.52	2.39	2.39	2.7617	1.9800	3.5817	1.8217	0.975372081755878	1.6407209622052e-05	0.00697306493402828	-0.855130646627019	1.54185726688893e-05	0.00204756053100348	0.600280201549547	0.0376164989977673	0.999773232559628	--
ENSMUSG00000028523	Dynlt5	0.24	0.56	0.56	1.37	0.15	0.67	0.38	0.55	0.71	0.43	0.26	0.35	0.29	0.08	0.11	0.46	0.18	0.19	1.04	0.35	0.34	0.61	0.28	0.59	0.5917	0.4467	0.2183	0.5350	-1.29300648558486	0.0241516787059339	0.345846399968512	1.03266618892033	0.0464977285027251	0.338782375888789	0.145245727269742	0.718354916490326	0.999773232559628	--
ENSMUSG00000030981	Mmp21	0.05	0.03	0.03	0.03	0.03	0.08	0.05	0.00	0.00	0.02	0.04	0.04	0.11	0.13	0.06	0.06	0.02	0.16	0.03	0.04	0.00	0.00	0.00	0.00	0.0417	0.0250	0.0900	0.0117	2.94753258010586	0.00640092405315947	0.189497412243388	-1.84799690655495	0.0462266088772979	0.337343742950385	1.83650126771712	0.161607281779433	0.999773232559628	--
ENSMUSG00000032034	Kcnj5	0.14	0.26	0.35	0.93	0.06	0.27	0.24	0.21	0.53	0.16	0.14	0.32	0.20	0.18	0.20	0.07	0.16	0.20	0.19	0.23	0.15	0.72	0.56	0.59	0.3350	0.2667	0.1683	0.4067	-1.2725258548111	0.000881556846773154	0.0687164183795346	0.663716612135572	0.0392147723787142	0.311655134747125	-0.279685646383959	0.687005720697139	0.999773232559628	--
ENSMUSG00000033196	Myh2	0.15	0.06	0.09	0.06	0.10	0.02	0.08	0.07	0.11	0.10	0.07	0.05	0.18	0.13	0.17	0.12	0.08	0.15	0.08	0.10	0.09	0.03	0.07	0.06	0.0800	0.0800	0.1383	0.0717	0.948774676644823	0.00841625024008778	0.215319653488726	-0.790076930625765	0.0178732879560645	0.204871724337443	0.158697746019058	0.727149707796254	0.999773232559628	--
ENSMUSG00000033383	Rtp1	0.06	0.03	0.02	0.16	0.01	0.16	0.33	0.61	0.29	0.70	0.29	0.60	0.28	0.08	0.21	0.15	0.38	0.37	0.08	0.06	0.15	0.10	0.05	0.24	0.0733	0.4700	0.2450	0.1133	1.11220950358603	0.0184726836533081	0.305951735227213	0.939879007562429	0.00955421473987432	0.143598373081641	-0.628031222613038	0.346341524318431	0.999773232559628	--
ENSMUSG00000034457	Eda2r	0.07	0.31	0.15	0.09	0.07	0.13	0.16	0.12	0.17	0.22	0.12	0.13	0.04	0.07	0.15	0.04	0.12	0.13	0.15	0.23	0.15	0.17	0.17	0.18	0.1367	0.1533	0.0917	0.1750	-0.932885804141462	0.0074794797732092	0.203277611996508	0.74220224253235	0.00560109857743093	0.105118158445494	-0.356693513048035	0.106082428107458	0.999773232559628	--
ENSMUSG00000037379	Spon2	0.12	0.04	0.06	0.04	0.05	0.13	0.00	0.02	0.00	0.04	0.04	0.02	0.10	0.19	0.02	0.05	0.09	0.06	0.03	0.00	0.00	0.15	0.04	0.00	0.0733	0.0200	0.0850	0.0367	1.2129937233342	0.0378626075091383	0.419327233586696	-2.08746284125034	0.0189608146562462	0.211384809530409	0.999999999999998	0.114215310064673	0.999773232559628	--
ENSMUSG00000037868	Egr2	2.51	0.85	2.25	1.41	2.54	1.28	2.36	1.31	1.04	1.54	1.46	1.89	1.99	2.25	2.99	3.64	6.79	2.88	2.86	0.64	1.21	0.62	1.25	1.16	1.8067	1.6000	3.4233	1.2900	1.40803071017378	2.08947388315908e-06	0.00119609320599088	-1.09732987070968	0.000216940000135351	0.0119160151553799	0.485959285209464	0.0411501519164584	0.999773232559628	zf-C2H2
ENSMUSG00000039236	Isg20	0.51	0.24	0.56	0.65	0.60	0.43	0.48	0.43	1.18	1.17	0.32	0.26	0.09	0.27	0.38	0.05	0.23	0.44	0.56	0.65	0.18	0.32	0.53	0.78	0.4983	0.6400	0.2433	0.5033	-1.04858018044506	0.0270502517215327	0.365687462018477	1.39513794184114	0.00389804765392561	0.084552142078817	-0.0144030651269738	0.870372704307862	0.999773232559628	--
ENSMUSG00000040345	Arhgap9	0.32	0.23	0.37	0.20	0.27	0.16	0.19	0.12	0.31	0.24	0.06	0.18	0.30	0.34	0.24	0.46	0.36	0.28	0.19	0.19	0.15	0.15	0.22	0.16	0.2583	0.1833	0.3300	0.1767	0.901436165516408	0.0136020734810828	0.266769573904149	-0.847996906554953	0.0333486345669806	0.286513573810217	0.548203950711034	0.162903115411605	0.999773232559628	--
ENSMUSG00000044681	Cnpy1	0.12	0.29	0.33	0.51	0.07	0.48	0.09	0.10	0.19	0.13	0.10	0.11	0.27	0.23	0.12	0.23	0.17	0.21	0.96	0.18	0.44	0.52	0.13	0.21	0.3000	0.1200	0.2050	0.4067	-0.988222832223648	0.0289348286676194	0.374327547295416	-0.772589503896928	0.00886519760226796	0.137838039472708	-0.438884241233213	0.384603314159991	0.999773232559628	--
ENSMUSG00000045868	Gvin1	0.71	0.88	1.25	0.80	0.98	2.51	1.13	0.96	0.35	0.99	0.82	1.21	0.89	0.22	0.62	0.60	0.33	0.49	0.80	1.39	1.32	0.52	1.24	1.08	1.1883	0.9100	0.5250	1.0583	-1.01140476327224	0.00283624378285169	0.128859633287195	0.793549122532574	0.0229777846218793	0.234425851554261	0.16714548478436	0.640352882613653	0.999773232559628	--
ENSMUSG00000053560	Ier2	5.40	2.86	4.35	2.85	4.14	2.39	2.81	2.39	2.35	2.76	2.49	2.60	3.21	4.29	4.59	4.30	5.56	3.46	3.35	1.62	2.86	2.49	2.75	3.22	3.6650	2.5667	4.2350	2.7150	0.641409771527837	0.000120711633122075	0.0195681035002669	-0.72246602447109	4.58823402238187e-07	0.000133401083472966	0.43286100032945	0.0445536962497807	0.999773232559628	--
ENSMUSG00000054612	Mgmt	0.23	0.16	0.23	0.19	0.17	0.27	0.27	0.28	0.21	0.30	0.15	0.25	0.14	0.10	0.12	0.11	0.23	0.14	0.26	0.37	0.16	0.27	0.22	0.32	0.2083	0.2433	0.1400	0.2667	-0.929610672108604	0.0129099481868249	0.261020343141567	0.797507136101255	0.0243825545013126	0.242462133985094	-0.356143810225279	0.242047258165965	0.999773232559628	--
ENSMUSG00000059606	Rnase2b	0.21	0.06	0.00	0.06	0.00	0.00	0.00	0.00	0.00	0.00	0.00	0.00	0.13	0.13	0.19	0.20	0.00	0.11	0.00	0.08	0.00	0.00	0.00	0.00	0.0550	0.0000	0.1267	0.0133	3.24792751344359	0.0330810842465192	0.395091372978551	-6.9848931076098	0.00828105800573768	0.13201404655448	2.04439411935846	0.424401469765543	0.999773232559628	--
ENSMUSG00000079845	Xlr4a	0.41	0.04	0.08	0.07	0.00	0.00	0.08	0.17	0.00	0.06	0.03	0.10	0.04	0.00	0.00	0.00	0.00	0.00	0.16	0.33	0.00	0.00	0.07	0.08	0.1000	0.0733	0.0067	0.1067	-4	0.0414895176367084	0.438043218483703	3.4594316186373	0.0305114334344745	0.272092466513764	-0.0931094043914859	0.740692751617747	0.999773232559628	--
ENSMUSG00000092300	Cdk3	0.30	0.24	0.10	0.56	0.05	0.34	0.05	0.11	0.17	0.12	0.20	0.00	0.39	0.91	0.26	0.33	0.16	0.27	0.28	0.13	0.14	0.21	0.22	0.05	0.2650	0.1083	0.3867	0.1717	1.17148046794435	0.0473961447170487	0.459737076944053	-1.83561318209912	0.00508805420429528	0.0999977348284084	0.626382428101134	0.328108961223618	0.999773232559628	--
ENSMUSG00000095079	Igha	0.00	0.08	0.13	0.35	0.32	0.33	0.27	0.18	0.18	0.20	0.27	0.25	0.05	0.18	0.00	0.00	0.10	0.15	0.00	0.55	0.48	0.30	0.40	0.28	0.2017	0.2250	0.0800	0.3350	-2.06608919045777	0.00610346233965848	0.186028657467328	1.49185309632967	0.0227174997433957	0.232987929899092	-0.732188453904332	0.275434542019009	0.999773232559628	--
